# Supplementary material for: Sound Absorption Performance of Ultralight Honeycomb Sandwich Panels Filled with “Network” Fibers—Juncus effusus
Source: Polymers (Basel). 2024 Jul 8;16(13):1953. doi: 10.3390/polym16131953 (PMC11244036; doi:10.3390/polym16131953)
Supplement: Supplementary file 1 [file polymers-16-01953-s001.zip]

Archive with 1 entries (1 files):
- polymers-3059647-supplementary.pdf
